# Supplementary material for: The Role of Peace Attitudes on Sustainable Behaviors: An Exploratory Study
Source: Behav Sci (Basel). 2024 Feb 7;14(2):120. doi: 10.3390/bs14020120 (PMC10886167; doi:10.3390/bs14020120)
Supplement: Supplementary file 1 [file behavsci-14-00120-s001.zip]

Archive with 1 entries (1 files):
- behavsci-2834665-supplementary.xls
