# Supplementary material for: The Role of Peace Attitudes on Sustainable Behaviors: An Exploratory Study
Source: Behav Sci (Basel). 2024 Feb 7;14(2):120. doi: 10.3390/bs14020120 (PMC10886167; doi:10.3390/bs14020120)
Supplement: Supplementary file 1 [file behavsci-14-00120-s001.zip › behavsci-2834665-supplementary.xls]

## Sheet: sustainability
Informazionicronologiche	Acconsentoallapartecipazionedellostudioallecondizionisopraindica	Genere	Età	Numerodicomponentideltuonucleofamiliare	Mansionelavorativa	Seiindipendenteeconomicamente	Vividasoloa	@1.Pensochelecapacitàdidialogoearmoniafralepersonesianofondament	@2.Riescoarestarecalmoanchesestoavendounabruttadiscussioneconqua	@3.AvreipauraavivereinunPaeseislamico	@4.SegliStatifosseroingradodisuperareivecchiconflittipotrebberod	@5.Provounsentimentodicaloreeaccoglienzaversogliimmigratichearri	@6.PensochesiafondamentalecheipopolicomeIsraelianiePalestinesiri	@7.Pensochebisognerebberispettarequalsiasiculturasocialeepolitic	@8.SepotessivorreieliminarelaguerratraivariPaesievivereinarmonia	@9.Riescoadautocontrollarmianchequandosonosottopressione	@10.Sepensoalmiofuturostobeneconmestessosochepossoriuscireinciòc	@11.Quandovedodellecartacceaterraqualchevoltaleraccolgoancheseno	@12.Pensononsiagiustonegareasiloapersonedidiversanazionalità	@13.Ospitereiunafamigliastranieraincasamia	@14.Misentosoddisfattodellamiavitaepensochelosaròanchenelmiofutu	@15.Pensochesedovessiincontrareunanimaleferitoeabbandonatoperstr	@16.Pensochetuttelenazionidovrebberodialogarefradiloroinmodopiùe	@17.Mipiacerebbeorganizzareconaltrivolontarilapuliziadellespiagg	@18.Sonoinconflittoconmestessoquandodevoprenderedelledecisioni	@19.Credocheminoranzeculturalisianodiricchezzaperlanostrasocietà	@20.Quandocèqualcosachenonvamiimpegnoperrilassarmieritornareadun	@21.Inpassatomiècapitatodiprovareodioversounapopolazionediversad	@22.Quandopossibilepreferiscoutilizzarelabiciclettaanzichélautom	Impuls_riflessiv	@1.Misembradiessereunapersonaattivaevigorosa	@2.Nonmipiacefarelecoseragionandocitropposopra	@3.Tendoafarmiesageratamentecoinvolgerequandoqualcunomiraccontai	@4.Nonsonoparticolarmentepreoccupatodelleconseguenzechelemieazio	@5.Sonosempreinformatosuquellocheaccadenelmondo	@6.Nonhomaidettounabugia	@7.Nonmipiaccionoquelleattivitàincuiènecessarioimpegnarsiallospa	@8.Tendoadesseremoltoriflessivo	@9.Nonmicapitaspessodisentirmiteso	@10.Capiscoquandolagentehabisognodelmioaiuto	@11.Nonricordoconfacilitàilunghinumeritelefonici	@12.Sonosempreandatocompletamentedaccordocontutti	@13.Generalmentetendoadimpormipiuttostocheaccondiscere	@14.Difronteagrossiostacolinonconvieneinsisterenelperseguireipro	@15.Sonopiuttostosuscettibile	@16.Nonènecessariocomportarsiinmanieracordialecontutti	@17.Nonsonomoltoattrattodasituazioninuoveeinattese	@18.Hosemprerisoltoimmediatamenteogniproblemachemisièpresentato	@19.Nonmipiaccionogliambientidilavoroincuicèmoltacompetizione
2022-05-10 11:00:05	Acconsento	2	26	5	Studente/ lavoratore	1.5	0	6	4	6	4	5	6	6	6	4	6	3	6	5	5	6	6	6	4	5	5	3	4	4	4	1	3	4	3	2	3	3	2	4	2	3	3	4	2	4	4	3	3
2022-05-10 15:49:25	Acconsento	2	58	4	professore	2	1	7	4	6	7	7	7	7	7	4	7	4	7	2	7	6	7	7	5	7	7	7	4	2	3	3	1	5	4	2	5	5	2	5	5	4	1	2	2	5	5	5	2
2022-05-15 09:56:32	Acconsento	1	49	2	Pensionato	2	0	7	5	7	7	7	7	7	7	5	6	3	7	1	7	7	7	7	7	7	5	7	1	4	1	4	4	5	4	4	2	4	3	5	2	3	3	5	1	5	3	5	2
2022-05-20 14:34:16	Acconsento	1	58	4	Impiegato	2	0	7	5	4	6	6	7	7	7	5	6	2	7	2	5	2	7	1	6	7	6	7	1	6	3	5	1	4	5	1	2	5	4	5	1	4	2	4	3	2	4	4	3
2022-05-20 14:35:58	Acconsento	2	33	3	Studente	1	0	6	3	4	6	7	7	7	7	4	6	5	7	2	4	7	7	7	3	7	7	7	7	3	5	3	3	5	5	2	2	3	3	5	5	5	3	4	1	5	5	5	1
2022-05-20 14:39:21	Acconsento	2	57	5	Impiegata	2	0	7	7	3	7	5	6	7	7	7	7	6	5	3	7	5	7	7	7	3	6	7	1	1	5	1	1	5	3	1	3	3	5	5	3	5	3	5	5	5	5	5	3
2022-05-20 14:42:38	Acconsento	2	54	2	Docente	2	0	5	5	5	4	3	4	2	5	5	4	2	3	7	3	1	2	6	6	4	2	7	5	6	4	4	5	4	2	2	3	3	1	4	2	2	3	4	4	2	3	1	2
2022-05-20 14:43:42	Acconsento	1	72	2	Pensionato	2	0	7	5	6	7	7	7	7	7	6	6	6	7	1	7	7	7	7	7	6	6	7	3	6	5	2	3	5	4	3	2	3	3	4	3	3	3	3	3	2	4	3	4
2022-05-20 14:47:57	Acconsento	2	65	2	Precaria	1	0	7	5	1	7	5	7	7	7	7	7	7	7	4	3	3	7	7	6	7	7	7	5	5	3	2	3	4	3	4	2	3	2	3	1	3	2	2	4	5	1	2	1
2022-05-20 14:58:24	Acconsento	2	26	2	Impiegata Amministrativa	2	0	7	5	4	6	7	7	7	7	5	4	1	7	3	5	7	7	4	5	7	5	7	5	7	4	5	3	5	2	2	3	5	3	5	1	4	1	4	4	5	3	4	2
2022-05-20 15:00:16	Acconsento	1	29	4	Tirocinante	1	0	6	3	2	5	4	5	6	7	5	2	3	5	6	3	5	6	3	2	6	5	6	2	6	2	4	2	5	3	1	3	4	1	5	3	3	2	4	2	5	2	2	1
2022-05-20 15:02:45	Acconsento	2	35	4	Educatrice. Rappresentante cosmesi naturale	1	0	7	6	7	7	7	7	4	7	6	6	6	6	3	6	7	7	7	6	6	7	7	7	7	5	5	2	1	5	4	5	4	3	5	4	3	3	4	3	2	5	5	3
2022-05-20 15:03:28	Acconsento	2	62	4	Ragioniera	2	0	7	1	1	7	7	4	3	7	1	7	7	7	7	4	7	7	7	7	5	5	7	2	1	5	5	1	5	5	1	5	3	1	5	5	5	1	5	1	5	5	5	5
2022-05-20 15:15:01	Acconsento	2	52	5	Psicologa Psicoterapeuta	2	0	7	7	4	7	7	7	7	7	7	7	7	7	1	7	7	7	7	7	7	7	7	1	7	5	5	3	5	5	3	1	5	3	5	5	2	5	5	5	3	5	3	1
2022-05-20 15:19:07	Acconsento	1	57	1	Pensionato	2	1	7	7	5	5	5	5	7	7	7	7	1	1	7	7	1	7	1	7	3	7	4	7	7	5	5	5	5	5	4	3	5	3	3	5	3	3	4	5	3	5	3	3
2022-05-20 15:19:27	Acconsento	1	68	1	Pensionato	2	1	7	4	2	7	7	7	7	7	5	5	6	7	3	5	5	7	6	3	7	6	7	7	6	4	2	1	4	4	2	3	5	3	4	2	4	3	1	2	3	1	4	1
2022-05-20 15:21:04	Acconsento	2	26	6	No	1	0	5	6	2	6	5	6	6	5	3	6	4	6	3	6	4	6	4	2	4	6	3	5	5	5	2	1	3	5	3	2	3	2	3	2	2	5	2	2	2	3	4	3
2022-05-20 15:21:09	Acconsento	1	33	1	Architetto	2	0	7	5	5	5	6	5	7	7	6	5	4	3	4	4	3	6	3	3	5	6	6	3	6	4	3	2	4	4	1	2	4	4	4	2	3	3	2	2	4	2	4	4
2022-05-20 15:25:31	Acconsento	2	30	3	Nessuna	1	0	7	5	1	7	6	6	3	7	6	2	7	7	6	2	6	7	3	3	4	5	7	1	6	2	4	2	5	3	1	2	5	1	5	2	2	2	2	3	4	2	2	1
2022-05-20 15:28:01	Acconsento	2	29	3	Impiegata	1	0	7	5	3	6	7	6	7	7	5	4	4	7	1	4	4	7	6	3	7	5	7	1	5	2	3	1	5	3	3	3	3	2	4	3	4	3	4	1	4	4	2	4
2022-05-20 15:31:26	Acconsento	2	32	2	Manager	2	0	7	5	3	6	4	6	6	7	5	5	4	6	6	5	6	6	5	6	6	5	7	2	4	4	2	3	4	2	2	5	3	2	5	4	3	3	5	3	4	4	4	4
2022-05-20 15:38:54	Acconsento	1	24	4	Studente	1	0	7	4	1	7	5	7	7	7	4	6	5	7	5	5	7	7	5	5	6	6	4	1	5	4	4	2	5	3	2	3	4	2	5	5	1	3	5	4	4	4	4	2
2022-05-20 15:50:50	Acconsento	1	31	4	Autista	2	0	6	5	5	7	5	7	6	6	6	3	6	5	5	5	5	6	4	6	6	6	7	6	6	4	4	4	4	4	1	1	4	2	4	3	2	3	4	4	4	4	3	2
2022-05-20 15:52:55	Acconsento	1	25	4	Dipendente	2	1	7	5	4	5	5	7	7	7	6	6	2	6	6	6	5	7	6	6	4	6	7	1	6	5	4	4	5	5	3	4	5	3	4	5	3	3	5	5	5	5	4	5
2022-05-20 16:10:09	Acconsento	1	30	4	Scrittore indipendente	1	0	7	4	6	7	7	7	6	7	5	1	5	7	3	1	7	7	5	6	7	1	6	2	7	3	4	2	5	3	1	1	5	1	4	1	1	5	1	3	2	5	1	1
2022-05-20 16:46:39	Acconsento	1	28	4	Studente	1	1	7	6	4	7	3	7	6	7	7	5	3	4	6	4	5	7	5	6	7	6	6	4	5	4	5	5	5	5	1	5	5	3	4	3	1	4	3	4	5	4	3	1
2022-05-20 17:49:04	Acconsento	2	26	4	Nessuna	1	0	7	5	6	5	6	7	6	7	5	1	5	7	7	1	7	7	7	4	6	6	7	6	7	3	5	3	5	3	1	3	5	1	4	4	4	3	5	3	5	3	1	3
2022-05-20 18:04:09	Acconsento	2	29	3	Tirocinio post laurea psicologia	1	0	7	4	4	6	6	7	7	7	5	4	4	7	2	3	7	7	7	1	7	4	7	4	5	4	3	2	5	3	1	4	4	1	4	3	2	2	5	4	5	5	3	2
2022-05-20 18:16:39	Acconsento	2	21	5	Studente	1	0	6	2	6	5	6	5	4	6	2	3	5	6	5	4	3	6	6	3	6	3	7	2	2	3	3	3	5	2	2	3	3	1	3	1	1	3	5	2	3	1	2	1
2022-05-20 18:38:26	Acconsento	1	25	4	Fotografo	1	0	5	5	6	4	5	6	4	7	6	1	4	6	2	1	7	5	4	4	5	1	7	6	5	3	4	4	4	4	1	3	4	1	3	3	4	2	4	4	3	4	3	3
2022-05-20 18:43:15	Acconsento	1	22	3	studente	1	0	7	6	6	5	4	7	5	7	6	7	7	6	3	7	2	7	2	4	2	7	6	5	7	4	4	4	4	4	3	3	5	2	4	5	5	3	3	5	3	5	3	2
2022-05-20 20:57:11	Acconsento	2	38	4	Studente/lavoratore	2	0	6	5	6	6	6	6	6	6	6	6	6	6	3	6	6	6	6	6	4	6	6	4	6	4	4	2	4	4	2	4	4	3	4	4	4	3	4	3	4	4	3	3
2022-05-21 06:47:40	Acconsento	1	26	4	Insegnante	1	0	6	3	1	6	4	6	6	6	5	5	5	4	6	5	6	6	6	3	4	5	5	5	2	5	1	4	4	2	2	4	2	3	5	1	2	3	4	4	4	2	2	3
2022-05-21 08:42:10	Acconsento	2	29	4	Tirocinante	1	0	7	4	3	7	7	7	7	7	5	3	6	7	1	3	7	7	7	4	7	6	7	6	6	4	2	2	5	4	2	4	5	4	4	3	2	4	5	4	5	5	3	1
2022-05-21 08:43:24	Acconsento	1	29	4	Ingegnere	2	0	7	6	3	6	2	3	6	5	7	6	5	2	6	6	4	5	5	7	6	6	3	2	7	5	2	3	4	2	1	5	5	4	5	4	4	2	3	2	4	5	4	1
2022-05-21 09:09:34	Acconsento	2	24	5	Geometra	2	0	7	1	7	7	4	6	7	7	2	7	5	7	3	6	7	7	6	2	6	6	7	4	2	5	2	2	5	4	1	5	5	1	5	5	5	3	5	2	5	5	5	1
2022-05-21 09:54:00	Acconsento	1	59	5	Libero Professionista	2	0	6	3	2	5	2	4	4	6	4	2	2	3	5	5	4	5	5	6	4	2	3	2	5	4	4	3	4	4	1	2	4	2	4	4	2	2	4	4	3	4	2	2
2022-05-21 10:39:12	Acconsento	2	70	3	Estetista	2	0	6	3	6	4	3	4	6	6	3	5	3	2	7	6	4	6	3	6	4	5	7	2	3	4	2	4	4	1	1	3	4	5	2	1	1	5	4	2	5	2	1	1
2022-05-21 11:07:56	Acconsento	2	24	3	Studente	1	0	6	3	3	6	5	6	5	7	5	4	5	3	6	4	6	5	6	2	6	7	5	6	4	4	4	2	5	3	1	3	5	2	4	3	4	4	4	2	5	4	2	1
2022-05-21 11:45:39	Acconsento	2	25	3	Studentessa	1	0	6	5	4	5	4	6	6	6	3	4	5	5	5	3	7	6	6	2	6	3	6	3	5	3	4	3	5	2	2	3	4	1	4	5	3	2	4	2	4	4	4	2
2022-05-21 12:27:44	Acconsento	2	37	2	Dottoranda di ricerca	2	0	6	5	4	6	5	7	7	7	6	5	7	2	2	6	6	7	6	6	6	6	6	7	6	5	4	4	5	5	2	5	5	3	5	1	4	2	5	2	3	5	4	2
2022-05-21 13:32:01	Acconsento	2	24	3	Studentessa	1	0	7	3	3	7	7	7	7	7	4	5	7	7	1	6	7	7	7	6	7	5	7	7	2	5	3	1	5	5	1	4	1	1	5	1	4	3	5	4	5	5	3	1
2022-05-21 22:18:32	Acconsento	2	22	4	Studentessa	1	0	7	4	1	5	4	7	6	7	6	6	5	6	7	6	7	7	7	3	6	5	3	4	6	2	4	3	5	3	1	3	5	2	4	3	2	4	4	2	4	3	4	2
2022-05-22 00:02:22	Acconsento	2	24	2	Studentessa	1	0	7	5	1	6	5	6	7	7	3	4	2	6	5	4	7	7	6	2	6	5	5	5	6	3	4	3	5	2	2	3	4	1	3	3	4	2	3	4	4	3	3	2
2022-05-22 22:05:09	Acconsento	1	21	4	Studente	1	0	6	6	5	4	2	4	5	7	6	6	4	6	3	6	1	6	4	2	4	2	7	6	6	4	3	5	5	3	1	4	4	4	4	3	4	1	2	4	5	3	4	4
2022-05-23 10:03:33	Acconsento	2	24	5	Studentessa	1	0	7	5	4	5	6	4	7	7	6	3	6	7	3	4	4	6	5	5	7	6	7	3	6	2	4	3	4	3	3	2	4	2	4	3	3	3	4	4	4	3	2	2
2022-05-23 14:05:43	Acconsento	2	24	10	Studentessa	1	0	7	3	6	5	5	7	7	7	2	5	2	5	2	6	6	7	2	6	7	4	6	2	2	4	4	2	3	3	1	4	2	2	4	2	3	2	5	1	4	4	4	1
2022-05-23 14:50:46	Acconsento	2	81	4	Assistenza clienti	1.5	0	7	3	2	7	6	7	7	7	2	4	5	7	5	5	7	7	6	5	6	6	5	5	3	2	2	2	4	4	2	2	4	1	4	3	5	1	2	4	5	4	3	2
2022-05-24 11:43:38	Acconsento	1	26	3	studente	1	0	6	3	3	6	6	7	6	7	5	6	5	6	3	6	7	6	7	3	6	6	4	6	5	4	4	3	5	4	2	4	4	3	4	4	4	2	5	2	2	4	4	4
2022-05-24 11:50:44	Acconsento	2	25	5	studente	2	1	6	5	6	4	6	4	7	7	6	5	6	7	1	6	7	6	6	1	5	4	7	7	4	4	3	2	5	3	1	3	4	2	4	3	4	4	5	1	2	2	3	4
2022-05-24 11:54:11	Acconsento	2	23	3	Studente	1	0	6	5	5	6	5	5	5	6	5	4	5	2	4	5	6	6	6	2	6	6	6	5	5	3	4	2	4	4	1	3	4	1	5	1	3	3	2	2	2	2	4	2
2022-05-24 12:04:20	Acconsento	2	21	4	Studentessa	1	0	5	6	3	6	6	6	6	7	6	6	6	6	2	6	6	6	6	2	6	6	1	7	5	4	1	1	1	5	4	2	4	5	4	1	4	5	2	2	2	2	5	2
2022-05-24 13:33:08	Acconsento	2	28	1	manager	2	1	7	5	3	7	6	7	7	7	5	7	5	7	6	6	6	7	7	5	4	6	6	4	5	3	4	4	4	2	1	2	4	3	4	1	3	1	5	5	4	3	3	2
2022-05-24 15:08:22	Acconsento	1	27	2	Professore	2	1	5	3	4	3	5	5	3	7	5	6	3	3	3	6	3	4	2	5	5	5	6	7	6	4	4	3	4	5	3	4	5	4	4	1	2	2	3	4	2	2	5	2
2022-05-24 16:19:25	Acconsento	1	79	3	studente	1	0	6	3	2	6	4	6	5	6	5	5	5	6	5	6	6	7	7	5	6	6	6	7	6	4	2	2	4	4	1	4	4	2	4	5	4	2	1	4	5	4	4	4
2022-05-24 18:03:18	Acconsento	1	28	4	Forze dell?ordine	2	1	7	5	4	6	6	6	7	7	7	7	6	6	2	7	6	6	6	6	6	6	7	4	7	5	3	3	4	5	3	5	3	4	5	4	2	4	5	3	4	5	4	4
2022-05-24 19:04:48	Acconsento	2	24	4	studente	1	0	7	5	3	7	6	6	6	7	5	6	2	6	5	6	4	7	6	4	6	5	6	3	6	4	4	4	4	3	4	3	4	3	3	3	3	3	3	3	3	3	3	3
2022-05-24 20:01:51	Acconsento	2	27	4	Studente	1	0	7	7	2	6	5	7	7	7	7	6	2	4	7	5	7	7	6	2	5	5	7	2	7	3	5	4	5	2	1	3	5	2	5	1	4	3	5	3	2	5	3	4
2022-05-24 22:52:03	Acconsento	2	23	2	Studente	1	0	7	6	2	7	4	7	7	7	5	3	4	6	5	6	7	7	5	2	4	6	7	2	7	4	4	2	5	4	2	4	5	2	4	3	4	2	5	3	5	3	3	1
2022-05-24 23:13:26	Acconsento	1	24	3	Account manager	1	0	5	4	1	6	1	7	5	7	6	6	6	1	7	6	6	7	7	3	3	4	1	6	6	4	2	3	3	5	4	5	5	3	4	4	3	3	5	3	4	5	5	2
2022-05-25 01:04:13	Acconsento	2	28	2	Studente	1	0	6	3	4	6	6	6	6	6	3	4	6	6	4	3	7	7	7	1	7	4	7	7	5	3	5	2	5	4	1	3	4	3	4	1	2	3	4	2	5	5	1	3
2022-05-25 08:04:09	Acconsento	2	26	6	Studente	1	0	6	4	5	5	6	5	6	4	4	4	4	6	3	4	4	5	4	4	6	5	4	5	6	4	3	3	2	3	2	3	3	2	4	2	2	2	4	2	4	4	3	1
2022-05-25 14:31:07	Acconsento	1	25	2	Studente	2	1	5	5	4	5	5	4	6	6	6	6	6	6	2	5	7	5	5	3	5	5	3	5	5	4	2	3	2	3	4	2	3	4	4	3	4	3	2	4	2	2	5	2
2022-05-25 19:13:20	Acconsento	2	79	5	Studente	1	1	7	5	6	6	6	7	6	6	6	6	7	7	2	7	7	7	7	6	6	6	7	6	6	5	5	1	5	4	3	5	5	2	4	5	1	4	5	4	4	5	2	5
2022-05-26 00:00:34	Acconsento	1	34	3	dipendente	2	0	7	4	4	7	4	7	7	7	4	4	1	4	4	4	4	7	7	4	4	4	4	7	4	3	3	3	5	3	1	3	3	3	3	3	3	3	3	3	3	3	3	3
2022-05-26 09:04:33	Acconsento	2	25	4	Tirocinante	1	1	6	3	4	6	4	6	6	5	3	3	4	5	4	4	6	5	4	4	6	4	6	3	3	4	3	2	4	3	1	3	2	2	4	3	2	3	5	3	4	5	3	2
2022-05-26 20:20:55	Acconsento	2	21	3	studente	1	0	6	3	2	7	6	7	6	7	3	2	5	7	2	3	7	7	7	4	7	3	7	1	5	3	4	2	5	5	1	4	3	1	4	3	2	2	5	2	2	4	3	1
2022-05-29 21:32:57	Acconsento	2	76	4	Inoccupata	1	0	7	5	1	7	2	7	5	7	4	2	3	3	7	1	5	7	2	2	4	6	4	7	3	3	5	2	4	5	1	1	3	2	5	2	3	2	1	2	5	2	5	1
2022-05-31 10:29:43	Acconsento	2	66	5	studentessa	1	0	7	6	6	6	5	6	7	7	6	6	5	7	4	5	7	7	5	5	7	5	7	3	5	3	2	3	4	3	1	4	4	3	4	3	2	2	4	3	3	4	3	2
2022-05-31 11:16:05	Acconsento	2	66	4	Studentessa	1	0	6	4	3	7	5	7	7	6	5	4	3	6	6	5	5	7	5	3	6	6	4	1	6	3	4	2	5	3	1	2	5	1	4	1	3	3	4	2	4	2	4	1
2022-05-31 11:41:09	Acconsento	2	23	4	studentessa	1	0	7	4	5	6	5	6	6	6	4	4	6	5	4	5	6	6	6	2	6	5	6	4	6	4	4	2	4	3	4	4	4	2	4	2	3	1	5	1	4	4	3	3
2022-05-31 11:55:57	Acconsento	2	24	3	Studentessa	1	0	7	7	4	7	7	7	7	7	4	7	5	7	1	7	6	7	7	7	7	7	7	7	7	5	5	2	5	5	1	5	4	3	5	1	4	4	5	5	5	5	5	5
2022-05-31 13:47:26	Acconsento	1	25	2	Impiegato	2	0	6	5	2	5	5	6	6	7	5	5	6	5	5	4	6	6	5	5	6	5	3	5	5	5	4	3	4	2	2	4	4	4	3	2	4	2	4	3	4	2	3	2
2022-05-31 14:06:49	Acconsento	2	25	4	Studentessa	1	0	7	4	5	7	7	7	7	7	4	4	5	7	2	4	5	7	5	3	7	4	6	4	6	3	4	3	5	4	2	3	4	2	4	1	4	4	4	3	4	4	3	1
2022-05-31 15:49:52	Acconsento	2	68	2	libero professionista	2	1	7	4	2	5	3	6	5	7	4	6	3	4	6	6	6	6	6	6	4	3	5	2	3	5	4	4	3	1	5	3	4	2	3	5	3	4	5	3	3	4	4	3
2022-05-31 20:03:13	Acconsento	2	78	4	Studente	1	0	7	2	7	7	7	7	5	7	4	6	7	7	1	6	7	7	7	5	7	5	7	7	7	4	5	5	5	4	1	3	5	2	4	4	1	3	4	2	3	4	1	2
2022-06-02 02:00:54	Acconsento	2	21	3	Studentessa	1	0	7	4	2	7	6	7	7	7	5	6	4	7	4	5	7	7	6	1	6	6	2	1	5	4	5	2	4	4	1	3	5	2	5	2	2	3	5	1	4	4	1	1
2022-06-02 14:12:47	Acconsento	1	24	4	student	1	0	6	3	4	4	4	4	6	6	4	4	4	4	3	5	2	4	4	4	4	4	6	5	6	3	3	3	3	3	3	3	3	3	3	3	3	3	3	3	3	3	3	3
2022-06-06 02:56:34	Acconsento	2	25	4	Studentessa	1	0	7	5	4	6	6	7	7	7	6	5	5	7	2	5	6	7	6	4	6	5	7	4	5	3	4	3	4	3	3	2	4	2	4	4	4	2	4	3	4	3	2	1
2022-06-06 11:38:25	Acconsento	2	24	5	Stagista	1	0	7	5	2	6	4	6	7	7	6	7	3	5	4	5	7	7	5	6	5	6	7	5	6	4	5	1	2	4	3	2	4	3	3	2	3	4	2	4	1	2	2	2
2022-06-06 19:28:55	Acconsento	2	25	3	Studentessa	1	0	6	5	3	6	5	7	7	7	4	5	1	3	6	5	6	7	1	3	7	6	7	1	6	2	5	2	5	4	1	1	5	2	3	1	2	1	2	2	4	1	2	1
2022-06-06 20:06:50	Acconsento	2	27	4	Educatrice	2	0	6	7	3	7	5	7	7	7	6	4	3	6	3	6	5	7	7	2	7	7	7	5	6	4	5	3	5	3	1	2	5	2	4	1	4	2	2	4	5	3	3	1
2022-06-07 22:27:44	Acconsento	2	31	4	Studente	1	0	6	6	2	6	4	6	6	6	6	6	6	6	2	6	6	6	6	2	6	6	2	5	4	5	5	4	3	2	1	2	5	3	3	5	4	3	2	2	1	2	5	2
2022-06-15 18:35:58	Acconsento	1	25	4	Studente	1	1	4	5	3	5	4	5	2	7	5	5	5	6	6	5	5	6	4	4	4	4	4	3	5	3	4	4	4	4	1	3	4	2	4	3	2	4	3	3	2	2	3	2
2022-06-19 19:57:24	Acconsento	1	24	4	Assistenza Marketing	1	0	7	3	3	7	3	7	3	7	6	7	2	1	7	7	5	7	4	2	4	5	3	1	6	4	5	3	3	4	1	2	5	3	5	4	1	4	5	5	5	5	3	1
2022-06-28 23:52:36	Acconsento	2	24	3	studente e stagista marketing	1	1	7	3	3	7	3	7	7	7	5	5	4	5	5	3	1	7	5	3	5	4	6	1	5	2	4	3	4	3	4	3	4	3	4	3	2	5	4	4	4	4	3	2
2022-06-29 02:44:03	Acconsento	2	23	3	Stagista	1	0	7	6	5	6	5	6	7	7	5	4	5	7	2	6	3	7	6	5	7	7	7	5	7	2	5	3	5	4	1	5	5	1	2	1	2	1	4	2	2	4	2	1
2022-06-29 09:55:20	Acconsento	2	24	5	Studentessa	1	0	4	4	4	4	5	4	4	5	5	5	4	4	4	4	4	4	5	4	5	4	3	4	3	3	3	3	2	3	3	3	4	3	3	2	4	3	3	3	3	2	4	2
2022-06-29 12:27:08	Acconsento	2	23	3	Studente	1	0	6	5	2	5	4	5	5	7	5	5	3	4	6	6	7	5	5	2	3	6	6	5	6	3	4	5	4	4	1	4	4	3	3	4	3	3	5	2	4	3	3	2
2022-06-30 08:05:09	Acconsento	2	24	4	Studentessa	1	0	5	2	5	6	5	7	7	7	3	4	4	7	3	3	7	7	5	3	6	5	6	3	4	3	5	3	4	4	1	3	5	2	5	1	2	2	4	1	4	3	2	2
2022-07-01 08:24:54	Acconsento	2	23	4	Studentessa	1	0	7	7	6	6	6	6	6	6	6	4	7	6	2	6	6	6	6	2	6	6	6	5	6	5	4	4	5	3	2	4	4	2	5	4	5	2	3	1	5	3	2	3
2022-07-01 09:51:53	Acconsento	1	25	2	studente	1	0	7	6	4	6	4	6	6	6	6	6	5	4	5	6	5	6	4	3	5	5	5	6	5	4	3	3	4	4	2	4	4	2	3	4	3	4	4	4	4	4	4	3
2022-07-01 21:57:31	Acconsento	2	27	4	Risorse umane	2	1	6	2	2	6	4	7	7	7	2	3	4	7	7	5	4	7	5	2	5	4	6	2	5	3	4	3	5	4	1	2	4	1	4	2	5	2	1	3	4	2	3	2
2022-07-01 22:23:55	Acconsento	2	23	4	Tirocinante	1	1	7	2	1	7	6	7	7	7	3	5	3	7	6	6	7	7	6	2	7	7	7	4	1	5	5	5	2	4	1	4	2	2	5	5	4	3	1	4	2	1	4	5
2022-07-02 10:29:02	Acconsento	2	23	5	Studentessa	1	1	7	5	6	6	6	6	7	7	5	3	5	6	4	5	5	7	6	3	7	6	7	5	7	4	1	4	1	4	2	3	5	2	4	3	4	1	2	4	2	3	3	3
2022-07-02 13:55:48	Acconsento	1	25	3	studente	1	0	7	6	4	7	5	7	7	7	5	6	5	4	4	5	5	5	5	3	5	5	5	6	6	4	2	3	2	4	1	2	5	2	4	5	4	5	4	3	3	4	3	3
2022-07-02 16:20:20	Acconsento	2	79	5	Studentessa	1	0	7	5	6	7	7	7	7	7	6	3	7	1	3	4	6	7	7	2	7	6	7	5	7	4	1	2	1	4	4	2	5	1	4	1	4	1	2	3	1	3	2	5
2022-07-03 19:45:55	Acconsento	2	36	2	Data Analyst	2	0	7	5	6	7	6	7	7	7	6	7	5	7	3	7	7	7	6	7	7	7	7	7	3	4	3	1	1	4	1	5	5	1	5	2	1	4	4	4	5	3	1	5
2022-07-05 09:20:18	Acconsento	2	31	10	Studentessa	1	0	7	3	6	5	5	7	7	7	2	5	2	5	2	6	6	7	2	6	7	4	6	2	2	4	4	2	3	3	1	4	2	2	4	2	3	2	5	1	4	4	4	1
2022-07-05 10:13:39	Acconsento	2	25	4	Assistenza clienti	1.5	0	7	3	2	7	6	7	7	7	2	4	5	7	5	5	7	7	6	5	6	6	5	5	3	2	2	2	4	4	2	2	4	1	4	3	5	1	2	4	5	4	3	2
2022-07-05 10:30:54	Acconsento	1	26	3	studente	1	0	6	3	3	6	6	7	6	7	5	6	5	6	3	6	7	6	7	3	6	6	4	6	5	4	4	3	5	4	2	4	4	3	4	4	4	2	5	2	2	4	4	4
2022-07-05 10:36:15	Acconsento	2	25	5	studente	2	1	6	5	6	4	6	4	7	7	6	5	6	7	1	6	7	6	6	1	5	4	7	7	4	4	3	2	5	3	1	3	4	2	4	3	4	4	5	1	2	2	3	4
2022-07-05 10:50:19	Acconsento	2	38	3	Studente	1	0	6	5	5	6	5	5	5	6	5	4	5	2	4	5	6	6	6	2	6	6	6	5	5	3	4	2	4	4	1	3	4	1	5	1	3	3	2	2	2	2	4	2
2022-07-05 11:00:23	Acconsento	2	21	4	Studentessa	1	0	5	6	3	6	6	6	6	7	6	6	6	6	2	6	6	6	6	2	6	6	1	7	5	4	1	1	1	5	4	2	4	5	4	1	4	5	2	2	2	2	5	2
2022-07-05 15:34:37	Acconsento	2	28	1	manager	2	1	7	5	3	7	6	7	7	7	5	7	5	7	6	6	6	7	7	5	4	6	6	4	5	3	4	4	4	2	1	2	4	3	4	1	3	1	5	5	4	3	3	2
2022-07-05 15:48:41	Acconsento	1	27	2	Professore	2	1	5	3	4	3	5	5	3	7	5	6	3	3	3	6	3	4	2	5	5	5	6	7	6	4	4	3	4	5	3	4	5	4	4	1	2	2	3	4	2	2	5	2
2022-07-05 16:37:29	Acconsento	1	26	3	studente	1	0	6	3	2	6	4	6	5	6	5	5	5	6	5	6	6	7	7	5	6	6	6	7	6	4	2	2	4	4	1	4	4	2	4	5	4	2	1	4	5	4	4	4
2022-07-05 17:06:23	Acconsento	1	28	4	Forze dell?ordine	2	1	7	5	4	6	6	6	7	7	7	7	6	6	2	7	6	6	6	6	6	6	7	4	7	5	3	3	4	5	3	5	3	4	5	4	2	4	5	3	4	5	4	4
2022-07-05 21:11:46	Acconsento	2	24	4	studente	1	0	7	5	3	7	6	6	6	7	5	6	2	6	5	6	4	7	6	4	6	5	6	3	6	4	4	4	4	3	4	3	4	3	3	3	3	3	3	3	3	3	3	3
2022-07-10 15:47:21	Acconsento	2	27	4	Studente	1	0	7	7	2	6	5	7	7	7	7	6	2	4	7	5	7	7	6	2	5	5	7	2	7	3	5	4	5	2	1	3	5	2	5	1	4	3	5	3	2	5	3	4
2022-07-12 12:00:43	Acconsento	2	23	2	Studente	1	0	7	6	2	7	4	7	7	7	5	3	4	6	5	6	7	7	5	2	4	6	7	2	7	4	4	2	5	4	2	4	5	2	4	3	4	2	5	3	5	3	3	1
2022-07-12 13:36:56	Acconsento	1	24	3	Account manager	1	0	5	4	1	6	1	7	5	7	6	6	6	1	7	6	6	7	7	3	3	4	1	6	6	4	2	3	3	5	4	5	5	3	4	4	3	3	5	3	4	5	5	2
2022-07-12 15:22:29	Acconsento	2	28	2	Studente	1	0	6	3	4	6	6	6	6	6	3	4	6	6	4	3	7	7	7	1	7	4	7	7	5	3	5	2	5	4	1	3	4	3	4	1	2	3	4	2	5	5	1	3
2022-07-12 15:49:22	Acconsento	2	26	6	Studente	1	0	6	4	5	5	6	5	6	4	4	4	4	6	3	4	4	5	4	4	6	5	4	5	6	4	3	3	2	3	2	3	3	2	4	2	2	2	4	2	4	4	3	1
2022-07-13 15:00:05	Acconsento	1	25	2	Studente	2	1	5	5	4	5	5	4	6	6	6	6	6	6	2	5	7	5	5	3	5	5	3	5	5	4	2	3	2	3	4	2	3	4	4	3	4	3	2	4	2	2	5	2
2022-07-13 15:43:42	Acconsento	2	25	5	Studente	1	1	7	5	6	6	6	7	6	6	6	6	7	7	2	7	7	7	7	6	6	6	7	6	6	5	5	1	5	4	3	5	5	2	4	5	1	4	5	4	4	5	2	5
2022-07-13 19:06:50	Acconsento	1	34	3	dipendente	2	0	7	4	4	7	4	7	7	7	4	4	1	4	4	4	4	7	7	4	4	4	4	7	4	3	3	3	5	3	1	3	3	3	3	3	3	3	3	3	3	3	3	3
2022-07-15 11:24:38	Acconsento	2	25	4	Tirocinante	1	1	6	3	4	6	4	6	6	5	3	3	4	5	4	4	6	5	4	4	6	4	6	3	3	4	3	2	4	3	1	3	2	2	4	3	2	3	5	3	4	5	3	2
2022-07-15 12:31:43	Acconsento	2	21	3	studente	1	0	6	3	2	7	6	7	6	7	3	2	5	7	2	3	7	7	7	4	7	3	7	1	5	3	4	2	5	5	1	4	3	1	4	3	2	2	5	2	2	4	3	1
2022-07-15 14:09:46	Acconsento	2	31	4	Inoccupata	1	0	7	5	1	7	2	7	5	7	4	2	3	3	7	1	5	7	2	2	4	6	4	7	3	3	5	2	4	5	1	1	3	2	5	2	3	2	1	2	5	2	5	1
2022-07-15 18:24:30	Acconsento	2	26	5	studentessa	1	0	7	6	6	6	5	6	7	7	6	6	5	7	4	5	7	7	5	5	7	5	7	3	5	3	2	3	4	3	1	4	4	3	4	3	2	2	4	3	3	4	3	2
2022-07-19 10:35:34	Acconsento	2	24	4	Studentessa	1	0	6	4	3	7	5	7	7	6	5	4	3	6	6	5	5	7	5	3	6	6	4	1	6	3	4	2	5	3	1	2	5	1	4	1	3	3	4	2	4	2	4	1
2022-07-19 11:17:22	Acconsento	2	23	4	studentessa	1	0	7	4	5	6	5	6	6	6	4	4	6	5	4	5	6	6	6	2	6	5	6	4	6	4	4	2	4	3	4	4	4	2	4	2	3	1	5	1	4	4	3	3
2022-07-19 18:40:56	Acconsento	2	24	3	Studentessa	1	0	7	7	4	7	7	7	7	7	4	7	5	7	1	7	6	7	7	7	7	7	7	7	7	5	5	2	5	5	1	5	4	3	5	1	4	4	5	5	5	5	5	5
2022-07-20 09:23:36	Acconsento	1	66	2	Impiegato	2	0	6	5	2	5	5	6	6	7	5	5	6	5	5	4	6	6	5	5	6	5	3	5	5	5	4	3	4	2	2	4	4	4	3	2	4	2	4	3	4	2	3	2
2022-07-20 11:19:43	Acconsento	2	25	4	Studentessa	1	0	7	4	5	7	7	7	7	7	4	4	5	7	2	4	5	7	5	3	7	4	6	4	6	3	4	3	5	4	2	3	4	2	4	1	4	4	4	3	4	4	3	1
2022-07-20 11:30:32	Acconsento	2	31	2	libero professionista	2	1	7	4	2	5	3	6	5	7	4	6	3	4	6	6	6	6	6	6	4	3	5	2	3	5	4	4	3	1	5	3	4	2	3	5	3	4	5	3	3	4	4	3
2022-07-27 11:21:23	Acconsento	2	24	4	Studente	1	0	7	2	7	7	7	7	5	7	4	6	7	7	1	6	7	7	7	5	7	5	7	7	7	4	5	5	5	4	1	3	5	2	4	4	1	3	4	2	3	4	1	2
2022-07-27 14:33:14	Acconsento	2	21	3	Studentessa	1	0	7	4	2	7	6	7	7	7	5	6	4	7	4	5	7	7	6	1	6	6	2	1	5	4	5	2	4	4	1	3	5	2	5	2	2	3	5	1	4	4	1	1
2022-07-27 15:26:24	Acconsento	1	24	4	student	1	0	6	3	4	4	4	4	6	6	4	4	4	4	3	5	2	4	4	4	4	4	6	5	6	3	3	3	3	3	3	3	3	3	3	3	3	3	3	3	3	3	3	3
2022-07-27 18:54:52	Acconsento	2	25	4	Studentessa	1	0	7	5	4	6	6	7	7	7	6	5	5	7	2	5	6	7	6	4	6	5	7	4	5	3	4	3	4	3	3	2	4	2	4	4	4	2	4	3	4	3	2	1
2022-07-28 08:30:06	Acconsento	2	24	5	Stagista	1	0	7	5	2	6	4	6	7	7	6	7	3	5	4	5	7	7	5	6	5	6	7	5	6	4	5	1	2	4	3	2	4	3	3	2	3	4	2	4	1	2	2	2
2022-08-02 11:22:24	Acconsento	2	25	3	Studentessa	1	0	6	5	3	6	5	7	7	7	4	5	1	3	6	5	6	7	1	3	7	6	7	1	6	2	5	2	5	4	1	1	5	2	3	1	2	1	2	2	4	1	2	1
2022-08-08 20:26:06	Acconsento	2	27	4	Educatrice	2	0	6	7	3	7	5	7	7	7	6	4	3	6	3	6	5	7	7	2	7	7	7	5	6	4	5	3	5	3	1	2	5	2	4	1	4	2	2	4	5	3	3	1
2022-08-10 10:54:08	Acconsento	2	24	4	Studente	1	0	6	6	2	6	4	6	6	6	6	6	6	6	2	6	6	6	6	2	6	6	2	5	4	5	5	4	3	2	1	2	5	3	3	5	4	3	2	2	1	2	5	2
2022-08-11 21:02:33	Acconsento	1	25	4	Studente	1	1	4	5	3	5	4	5	2	7	5	5	5	6	6	5	5	6	4	4	4	4	4	3	5	3	4	4	4	4	1	3	4	2	4	3	2	4	3	3	2	2	3	2
2022-08-11 23:00:59	Acconsento	1	24	4	Assistenza Marketing	1	0	7	3	3	7	3	7	3	7	6	7	2	1	7	7	5	7	4	2	4	5	3	1	6	4	5	3	3	4	1	2	5	3	5	4	1	4	5	5	5	5	3	1
2022-08-16 16:42:26	Acconsento	2	24	3	studente e stagista marketing	1	1	7	3	3	7	3	7	7	7	5	5	4	5	5	3	1	7	5	3	5	4	6	1	5	2	4	3	4	3	4	3	4	3	4	3	2	5	4	4	4	4	3	2
2022-08-16 17:55:40	Acconsento	2	23	3	Stagista	1	0	7	6	5	6	5	6	7	7	5	4	5	7	2	6	3	7	6	5	7	7	7	5	7	2	5	3	5	4	1	5	5	1	2	1	2	1	4	2	2	4	2	1
2022-08-17 13:39:13	Acconsento	2	24	5	Studentessa	1	0	4	4	4	4	5	4	4	5	5	5	4	4	4	4	4	4	5	4	5	4	3	4	3	3	3	3	2	3	3	3	4	3	3	2	4	3	3	3	3	2	4	2
2022-08-18 13:18:41	Acconsento	2	66	3	Studente	1	0	6	5	2	5	4	5	5	7	5	5	3	4	6	6	7	5	5	2	3	6	6	5	6	3	4	5	4	4	1	4	4	3	3	4	3	3	5	2	4	3	3	2
2022-08-24 11:37:27	Acconsento	2	24	4	Studentessa	1	0	5	2	5	6	5	7	7	7	3	4	4	7	3	3	7	7	5	3	6	5	6	3	4	3	5	3	4	4	1	3	5	2	5	1	2	2	4	1	4	3	2	2
2022-08-24 15:14:45	Acconsento	2	23	4	Studentessa	1	0	7	7	6	6	6	6	6	6	6	4	7	6	2	6	6	6	6	2	6	6	6	5	6	5	4	4	5	3	2	4	4	2	5	4	5	2	3	1	5	3	2	3
2022-08-28 11:00:38	Acconsento	1	25	2	studente	1	0	7	6	4	6	4	6	6	6	6	6	5	4	5	6	5	6	4	3	5	5	5	6	5	4	3	3	4	4	2	4	4	2	3	4	3	4	4	4	4	4	4	3
2022-09-06 23:42:08	Acconsento	2	27	4	Risorse umane	2	1	6	2	2	6	4	7	7	7	2	3	4	7	7	5	4	7	5	2	5	4	6	2	5	3	4	3	5	4	1	2	4	1	4	2	5	2	1	3	4	2	3	2
2022-11-08	Acconsento	2	23	4	Tirocinante	1	1	7	2	1	7	6	7	7	7	3	5	3	7	6	6	7	7	6	2	7	7	7	4	1	5	5	5	2	4	1	4	2	2	5	5	4	3	1	4	2	1	4	5
2023-04-04	Acconsento	2	23	5	Studentessa	1	1	7	5	6	6	6	6	7	7	5	3	5	6	4	5	5	7	6	3	7	6	7	5	7	4	1	4	1	4	2	3	5	2	4	3	4	1	2	4	2	3	3	3
2023-04-05	Acconsento	1	25	3	studente	1	0	7	6	4	7	5	7	7	7	5	6	5	4	4	5	5	5	5	3	5	5	5	6	6	4	2	3	2	4	1	2	5	2	4	5	4	5	4	3	3	4	3	3
2023-04-06	Acconsento	2	25	5	Studentessa	1	0	7	5	6	7	7	7	7	7	6	3	7	1	3	4	6	7	7	2	7	6	7	5	7	4	1	2	1	4	4	2	5	1	4	1	4	1	2	3	1	3	2	5
2023-04-07	Acconsento	2	36	2	Data Analyst	2	0	7	5	6	7	6	7	7	7	6	7	5	7	3	7	7	7	6	7	7	7	7	7	3	4	3	1	1	4	1	5	5	1	5	2	1	4	4	4	5	3	1	5
2022-07-13 19:06:50	Acconsento	1	34	3	dipendente	2	0	7	4	4	7	4	7	7	7	4	4	1	4	4	4	4	7	7	4	4	4	4	7	4	3	3	3	5	3	1	3	3	3	3	3	3	3	3	3	3	3	3	3
2022-07-15 11:24:38	Acconsento	2	25	4	Tirocinante	1	1	6	3	4	6	4	6	6	5	3	3	4	5	4	4	6	5	4	4	6	4	6	3	3	4	3	2	4	3	1	3	2	2	4	3	2	3	5	3	4	5	3	2
2022-07-15 12:31:43	Acconsento	2	21	3	studente	1	0	6	3	2	7	6	7	6	7	3	2	5	7	2	3	7	7	7	4	7	3	7	1	5	3	4	2	5	5	1	4	3	1	4	3	2	2	5	2	2	4	3	1
2022-07-15 14:09:46	Acconsento	2	24	4	Inoccupata	1	0	7	5	1	7	2	7	5	7	4	2	3	3	7	1	5	7	2	2	4	6	4	7	3	3	5	2	4	5	1	1	3	2	5	2	3	2	1	2	5	2	5	1
2022-07-15 18:24:30	Acconsento	2	26	5	studentessa	1	0	7	6	6	6	5	6	7	7	6	6	5	7	4	5	7	7	5	5	7	5	7	3	5	3	2	3	4	3	1	4	4	3	4	3	2	2	4	3	3	4	3	2
2022-07-19 10:35:34	Acconsento	2	24	4	Studentessa	1	0	6	4	3	7	5	7	7	6	5	4	3	6	6	5	5	7	5	3	6	6	4	1	6	3	4	2	5	3	1	2	5	1	4	1	3	3	4	2	4	2	4	1
2022-07-19 11:17:22	Acconsento	2	31	4	studentessa	1	0	7	4	5	6	5	6	6	6	4	4	6	5	4	5	6	6	6	2	6	5	6	4	6	4	4	2	4	3	4	4	4	2	4	2	3	1	5	1	4	4	3	3
2022-07-19 18:40:56	Acconsento	2	24	3	Studentessa	1	0	7	7	4	7	7	7	7	7	4	7	5	7	1	7	6	7	7	7	7	7	7	7	7	5	5	2	5	5	1	5	4	3	5	1	4	4	5	5	5	5	5	5
2022-07-20 09:23:36	Acconsento	1	25	2	Impiegato	2	0	6	5	2	5	5	6	6	7	5	5	6	5	5	4	6	6	5	5	6	5	3	5	5	5	4	3	4	2	2	4	4	4	3	2	4	2	4	3	4	2	3	2
2022-07-20 11:19:43	Acconsento	2	25	4	Studentessa	1	0	7	4	5	7	7	7	7	7	4	4	5	7	2	4	5	7	5	3	7	4	6	4	6	3	4	3	5	4	2	3	4	2	4	1	4	4	4	3	4	4	3	1
2022-07-20 11:30:32	Acconsento	2	31	2	libero professionista	2	1	7	4	2	5	3	6	5	7	4	6	3	4	6	6	6	6	6	6	4	3	5	2	3	5	4	4	3	1	5	3	4	2	3	5	3	4	5	3	3	4	4	3
2022-07-27 11:21:23	Acconsento	2	24	4	Studente	1	0	7	2	7	7	7	7	5	7	4	6	7	7	1	6	7	7	7	5	7	5	7	7	7	4	5	5	5	4	1	3	5	2	4	4	1	3	4	2	3	4	1	2
2023-09-12	Acconsento	1	71	2	libero professionista	1	0	7	6	4	7	5	7	7	7	5	4	5	7	2	6	3	7	6	5	7	7	7	5	7	2	5	3	5	4	1	5	5	1	2	1	2	1	4	2	2	4	2	1
2023-09-13	Acconsento	2	24	4	Studente	1	0	7	5	6	7	7	7	7	7	5	5	4	4	4	4	4	4	5	4	5	4	3	4	3	3	3	3	2	3	3	3	4	3	3	2	4	3	3	3	3	2	4	2
2023-09-14	Acconsento	2	21	3	Studentessa	2	0	7	5	6	7	6	7	7	7	5	5	3	4	6	6	7	5	5	2	3	6	6	5	6	3	4	5	4	4	1	4	4	3	3	4	3	3	5	2	4	3	3	2
2023-09-15	Acconsento	2	24	4	student	2	0	7	4	4	7	4	7	7	7	3	4	4	7	3	3	7	7	5	3	6	5	6	3	4	3	5	3	4	4	1	3	5	2	5	1	2	2	4	1	4	3	2	2
2023-09-16	Acconsento	1	25	4	Studentessa	1	1	6	3	4	6	4	6	6	5	6	4	7	6	2	6	6	6	6	2	6	6	6	5	6	5	4	4	5	3	2	4	4	2	5	4	5	2	3	1	5	3	2	3
2023-09-17	Acconsento	2	24	5	Stagista	1	0	6	3	2	7	6	7	6	7	6	6	5	4	5	6	5	6	4	3	5	5	5	6	5	4	3	3	4	4	2	4	4	2	3	4	3	4	4	4	4	4	4	3
2023-09-18	Acconsento	2	25	3	Studentessa	1	0	7	5	1	7	2	7	5	7	2	3	4	7	7	5	4	7	5	2	5	4	6	2	5	3	4	3	5	4	1	2	4	1	4	2	5	2	1	3	4	2	3	2
2023-09-19	Acconsento	1	65	4	Educatrice	1	0	7	6	6	6	5	6	7	7	3	5	3	7	6	6	7	7	6	2	7	7	7	4	1	5	5	5	2	4	1	4	2	2	5	5	4	3	1	4	2	1	4	5
2023-09-20	Acconsento	2	24	4	Studente	1	0	6	4	3	7	5	7	7	6	5	3	5	6	4	5	5	7	6	3	7	6	7	5	7	4	1	4	1	4	2	3	5	2	4	3	4	1	2	4	2	3	3	3
2023-09-21	Acconsento	2	78	4	Studente	1	0	7	4	5	6	5	6	6	6	5	6	5	4	4	5	5	5	5	3	5	5	5	6	6	4	2	3	2	4	1	2	5	2	4	5	4	5	4	3	3	4	3	3
2023-09-22	Acconsento	2	24	4	Assistenza Marketing	1	0	7	7	4	7	7	7	7	7	6	3	7	1	3	4	6	7	7	2	7	6	7	5	7	4	1	2	1	4	4	2	5	1	4	1	4	1	2	3	1	3	2	5
2023-09-23	Acconsento	1	24	3	studente e stagista marketing	2	0	6	5	2	5	5	6	6	7	6	7	5	7	3	7	7	7	6	7	7	7	7	7	3	4	3	1	1	4	1	5	5	1	5	2	1	4	4	4	5	3	1	5
2023-09-24	Acconsento	1	23	3	Stagista	1	0	7	4	5	7	7	7	7	7	4	4	1	4	4	4	4	7	7	4	4	4	4	7	4	3	3	3	5	3	1	3	3	3	3	3	3	3	3	3	3	3	3	3
2023-09-25	Acconsento	2	24	5	Studentessa	2	1	7	4	2	5	3	6	5	7	3	3	4	5	4	4	6	5	4	4	6	4	6	3	3	4	3	2	4	3	1	3	2	2	4	3	2	3	5	3	4	5	3	2
2023-09-26	Acconsento	1	23	3	Studente	1	0	7	2	7	7	7	7	5	7	3	2	5	7	2	3	7	7	7	4	7	3	7	1	5	3	4	2	5	5	1	4	3	1	4	3	2	2	5	2	2	4	3	1
2023-09-27	Acconsento	2	24	4	Studentessa	1	0	7	6	4	7	5	7	7	7	4	2	3	3	7	1	5	7	2	2	4	6	4	7	3	3	5	2	4	5	1	1	3	2	5	2	3	2	1	2	5	2	5	1
2023-09-28	Acconsento	2	23	4	Studentessa	1	0	7	5	6	7	7	7	7	7	6	6	5	7	4	5	7	7	5	5	7	5	7	3	5	3	2	3	4	3	1	4	4	3	4	3	2	2	4	3	3	4	3	2
2023-09-29	Acconsento	2	25	2	studente	2	0	7	5	6	7	6	7	7	7	5	4	3	6	6	5	5	7	5	3	6	6	4	1	6	3	4	2	5	3	1	2	5	1	4	1	3	3	4	2	4	2	4	1
2023-09-30	Acconsento	1	27	4	Risorse umane	2	0	7	4	4	7	4	7	7	7	4	4	6	5	4	5	6	6	6	2	6	5	6	4	6	4	4	2	4	3	4	4	4	2	4	2	3	1	5	1	4	4	3	3
2023-10-01	Acconsento	1	23	4	Tirocinante	1	1	6	3	4	6	4	6	6	5	4	7	5	7	1	7	6	7	7	7	7	7	7	7	7	5	5	2	5	5	1	5	4	3	5	1	4	4	5	5	5	5	5	5
2023-10-02	Acconsento	1	23	5	Studentessa	1	0	6	3	2	7	6	7	6	7	5	5	6	5	5	4	6	6	5	5	6	5	3	5	5	5	4	3	4	2	2	4	4	4	3	2	4	2	4	3	4	2	3	2
2023-10-02	Acconsento	1	25	3	studente	1	0	7	5	1	7	2	7	5	7	4	4	5	7	2	4	5	7	5	3	7	4	6	4	6	3	4	3	5	4	2	3	4	2	4	1	4	4	4	3	4	4	3	1
2023-10-02	Acconsento	1	25	5	Studentessa	1	0	7	6	6	6	5	6	7	7	4	6	3	4	6	6	6	6	6	6	4	3	5	2	3	5	4	4	3	1	5	3	4	2	3	5	3	4	5	3	3	4	4	3
2023-10-07	Acconsento	2	36	2	Data Analyst	1	0	6	4	3	7	5	7	7	6	4	6	7	7	1	6	7	7	7	5	7	5	7	7	7	4	5	5	5	4	1	3	5	2	4	4	1	3	4	2	3	4	1	2
2023-10-07	Acconsento	2	34	3	dipendente	1	0	7	4	5	6	5	6	6	6	5	4	5	7	2	6	3	7	6	5	7	7	7	5	7	2	5	3	5	4	1	5	5	1	2	1	2	1	4	2	2	4	2	1
2023-10-07	Acconsento	2	25	4	Tirocinante	1	0	7	7	4	7	7	7	7	7	5	5	4	4	4	4	4	4	5	4	5	4	3	4	3	3	3	3	2	3	3	3	4	3	3	2	4	3	3	3	3	2	4	2
2023-10-07	Acconsento	1	36	3	studente	2	0	6	5	2	5	5	6	6	7	5	5	3	4	6	6	7	5	5	2	3	6	6	5	6	3	4	5	4	4	1	4	4	3	3	4	3	3	5	2	4	3	3	2
2023-10-07	Acconsento	1	24	4	Inoccupata	1	0	7	4	5	7	7	7	7	7	3	4	4	7	3	3	7	7	5	3	6	5	6	3	4	3	5	3	4	4	1	3	5	2	5	1	2	2	4	1	4	3	2	2
2023-10-07	Acconsento	2	26	5	studentessa	2	1	7	4	2	5	3	6	5	7	6	4	7	6	2	6	6	6	6	2	6	6	6	5	6	5	4	4	5	3	2	4	4	2	5	4	5	2	3	1	5	3	2	3
2023-10-07	Acconsento	1	24	4	Studentessa	1	0	7	2	7	7	7	7	5	7	6	6	5	4	5	6	5	6	4	3	5	5	5	6	5	4	3	3	4	4	2	4	4	2	3	4	3	4	4	4	4	4	4	3
2023-10-07	Acconsento	2	23	4	studentessa	1	0	7	6	4	7	5	7	7	7	2	3	4	7	7	5	4	7	5	2	5	4	6	2	5	3	4	3	5	4	1	2	4	1	4	2	5	2	1	3	4	2	3	2
2023-10-07	Acconsento	1	24	3	Studentessa	1	0	7	5	6	7	7	7	7	7	3	5	3	7	6	6	7	7	6	2	7	7	7	4	1	5	5	5	2	4	1	4	2	2	5	5	4	3	1	4	2	1	4	5
2023-10-07	Acconsento	2	25	2	Impiegato	2	0	7	5	6	7	6	7	7	7	5	3	5	6	4	5	5	7	6	3	7	6	7	5	7	4	1	4	1	4	2	3	5	2	4	3	4	1	2	4	2	3	3	3
2023-10-07	Acconsento	1	25	4	Studentessa	2	0	7	4	4	7	4	7	7	7	5	6	5	4	4	5	5	5	5	3	5	5	5	6	6	4	2	3	2	4	1	2	5	2	4	5	4	5	4	3	3	4	3	3
2023-10-07	Acconsento	2	31	2	libero professionista	1	1	6	3	4	6	4	6	6	5	6	3	7	1	3	4	6	7	7	2	7	6	7	5	7	4	1	2	1	4	4	2	5	1	4	1	4	1	2	3	1	3	2	5
2023-10-07	Acconsento	2	24	4	Studente	1	0	6	3	2	7	6	7	6	7	6	7	5	7	3	7	7	7	6	7	7	7	7	7	3	4	3	1	1	4	1	5	5	1	5	2	1	4	4	4	5	3	1	5
2023-10-07	Acconsento	2	31	2	libero professionista	1	0	7	5	1	7	2	7	5	7	4	4	1	4	4	4	4	7	7	4	4	4	4	7	4	3	3	3	5	3	1	3	3	3	3	3	3	3	3	3	3	3	3	3
2023-10-07	Acconsento	2	24	4	Studente	1	0	7	6	6	6	5	6	7	7	3	3	4	5	4	4	6	5	4	4	6	4	6	3	3	4	3	2	4	3	1	3	2	2	4	3	2	3	5	3	4	5	3	2
2023-10-07	Acconsento	2	21	3	Studentessa	1	0	6	4	3	7	5	7	7	6	3	2	5	7	2	3	7	7	7	4	7	3	7	1	5	3	4	2	5	5	1	4	3	1	4	3	2	2	5	2	2	4	3	1
2023-10-07	Acconsento	2	24	4	student	1	0	7	4	5	6	5	6	6	6	4	2	3	3	7	1	5	7	2	2	4	6	4	7	3	3	5	2	4	5	1	1	3	2	5	2	3	2	1	2	5	2	5	1
2023-10-07	Acconsento	2	25	4	Studentessa	1	0	7	7	4	7	7	7	7	7	6	6	5	7	4	5	7	7	5	5	7	5	7	3	5	3	2	3	4	3	1	4	4	3	4	3	2	2	4	3	3	4	3	2
2023-10-07	Acconsento	1	24	5	Stagista	2	0	6	5	2	5	5	6	6	7	5	4	3	6	6	5	5	7	5	3	6	6	4	1	6	3	4	2	5	3	1	2	5	1	4	1	3	3	4	2	4	2	4	1
2023-10-07	Acconsento	2	25	3	Studentessa	1	0	7	4	5	7	7	7	7	7	4	4	6	5	4	5	6	6	6	2	6	5	6	4	6	4	4	2	4	3	4	4	4	2	4	2	3	1	5	1	4	4	3	3
2023-10-07	Acconsento	2	27	4	Educatrice	2	1	7	4	2	5	3	6	5	7	4	7	5	7	1	7	6	7	7	7	7	7	7	7	7	5	5	2	5	5	1	5	4	3	5	1	4	4	5	5	5	5	5	5
2023-10-07	Acconsento	2	24	4	Studente	1	0	7	2	7	7	7	7	5	7	5	5	6	5	5	4	6	6	5	5	6	5	3	5	5	5	4	3	4	2	2	4	4	4	3	2	4	2	4	3	4	2	3	2
2023-10-07	Acconsento	1	25	4	Studente	1	0	7	6	4	7	5	7	7	7	4	4	5	7	2	4	5	7	5	3	7	4	6	4	6	3	4	3	5	4	2	3	4	2	4	1	4	4	4	3	4	4	3	1
2023-10-07	Acconsento	2	24	4	Assistenza Marketing	1	0	7	5	6	7	7	7	7	7	4	6	3	4	6	6	6	6	6	6	4	3	5	2	3	5	4	4	3	1	5	3	4	2	3	5	3	4	5	3	3	4	4	3
2023-10-07	Acconsento	2	24	3	studente e stagista marketing	2	0	7	5	6	7	6	7	7	7	4	6	7	7	1	6	7	7	7	5	7	5	7	7	7	4	5	5	5	4	1	3	5	2	4	4	1	3	4	2	3	4	1	2
2023-10-07	Acconsento	2	23	3	Stagista	2	0	7	4	4	7	4	7	7	7	5	4	5	7	2	6	3	7	6	5	7	7	7	5	7	2	5	3	5	4	1	5	5	1	2	1	2	1	4	2	2	4	2	1
2023-10-07	Acconsento	2	24	5	Studentessa	1	1	6	3	4	6	4	6	6	5	5	5	4	4	4	4	4	4	5	4	5	4	3	4	3	3	3	3	2	3	3	3	4	3	3	2	4	3	3	3	3	2	4	2
2023-10-07	Acconsento	1	23	3	Studente	1	0	6	3	2	7	6	7	6	7	5	5	3	4	6	6	7	5	5	2	3	6	6	5	6	3	4	5	4	4	1	4	4	3	3	4	3	3	5	2	4	3	3	2
2023-10-07	Acconsento	1	24	4	Studentessa	1	0	7	5	1	7	2	7	5	7	3	4	4	7	3	3	7	7	5	3	6	5	6	3	4	3	5	3	4	4	1	3	5	2	5	1	2	2	4	1	4	3	2	2
2023-10-07	Acconsento	1	23	4	Studentessa	1	0	7	6	6	6	5	6	7	7	6	4	7	6	2	6	6	6	6	2	6	6	6	5	6	5	4	4	5	3	2	4	4	2	5	4	5	2	3	1	5	3	2	3
2023-10-07	Acconsento	2	25	2	studente	1	0	6	4	3	7	5	7	7	6	6	6	5	4	5	6	5	6	4	3	5	5	5	6	5	4	3	3	4	4	2	4	4	2	3	4	3	4	4	4	4	4	4	3
2023-10-07	Acconsento	2	27	4	Risorse umane	1	0	7	4	5	6	5	6	6	6	2	3	4	7	7	5	4	7	5	2	5	4	6	2	5	3	4	3	5	4	1	2	4	1	4	2	5	2	1	3	4	2	3	2
2023-10-07	Acconsento	2	23	4	Tirocinante	1	0	7	7	4	7	7	7	7	7	3	5	3	7	6	6	7	7	6	2	7	7	7	4	1	5	5	5	2	4	1	4	2	2	5	5	4	3	1	4	2	1	4	5
2023-10-07	Acconsento	1	76	5	Studentessa	2	0	6	5	2	5	5	6	6	7	5	3	5	6	4	5	5	7	6	3	7	6	7	5	7	4	1	4	1	4	2	3	5	2	4	3	4	1	2	4	2	3	3	3
2023-10-07	Acconsento	2	31	3	studente	1	0	7	4	5	7	7	7	7	7	5	6	5	4	4	5	5	5	5	3	5	5	5	6	6	4	2	3	2	4	1	2	5	2	4	5	4	5	4	3	3	4	3	3
2023-10-07	Acconsento	2	25	5	Studentessa	2	1	7	4	2	5	3	6	5	7	6	3	7	1	3	4	6	7	7	2	7	6	7	5	7	4	1	2	1	4	4	2	5	1	4	1	4	1	2	3	1	3	2	5
2023-10-07	Acconsento	1	36	2	Data Analyst	1	0	7	2	7	7	7	7	5	7	6	7	5	7	3	7	7	7	6	7	7	7	7	7	3	4	3	1	1	4	1	5	5	1	5	2	1	4	4	4	5	3	1	5
2023-10-07	Acconsento	2	34	3	dipendente	1	0	7	6	4	7	5	7	7	7	4	4	1	4	4	4	4	7	7	4	4	4	4	7	4	3	3	3	5	3	1	3	3	3	3	3	3	3	3	3	3	3	3	3
2023-10-07	Acconsento	1	25	4	Tirocinante	1	0	7	5	6	7	7	7	7	7	3	3	4	5	4	4	6	5	4	4	6	4	6	3	3	4	3	2	4	3	1	3	2	2	4	3	2	3	5	3	4	5	3	2
2023-10-07	Acconsento	2	21	3	studente	2	0	7	5	6	7	6	7	7	7	3	2	5	7	2	3	7	7	7	4	7	3	7	1	5	3	4	2	5	5	1	4	3	1	4	3	2	2	5	2	2	4	3	1
2023-10-07	Acconsento	2	24	4	Inoccupata	2	0	7	4	4	7	4	7	7	7	4	2	3	3	7	1	5	7	2	2	4	6	4	7	3	3	5	2	4	5	1	1	3	2	5	2	3	2	1	2	5	2	5	1
2023-10-07	Acconsento	2	26	5	studentessa	1	1	6	3	4	6	4	6	6	5	6	6	5	7	4	5	7	7	5	5	7	5	7	3	5	3	2	3	4	3	1	4	4	3	4	3	2	2	4	3	3	4	3	2
2023-10-07	Acconsento	2	24	4	Studentessa	1	0	6	3	2	7	6	7	6	7	5	4	3	6	6	5	5	7	5	3	6	6	4	1	6	3	4	2	5	3	1	2	5	1	4	1	3	3	4	2	4	2	4	1
2023-10-07	Acconsento	2	23	4	studentessa	1	0	7	5	1	7	2	7	5	7	4	4	6	5	4	5	6	6	6	2	6	5	6	4	6	4	4	2	4	3	4	4	4	2	4	2	3	1	5	1	4	4	3	3
2023-10-07	Acconsento	2	24	3	Studentessa	1	0	7	6	6	6	5	6	7	7	4	7	5	7	1	7	6	7	7	7	7	7	7	7	7	5	5	2	5	5	1	5	4	3	5	1	4	4	5	5	5	5	5	5
2023-10-07	Acconsento	2	25	2	Impiegato	1	0	6	4	3	7	5	7	7	6	5	5	6	5	5	4	6	6	5	5	6	5	3	5	5	5	4	3	4	2	2	4	4	4	3	2	4	2	4	3	4	2	3	2
2023-10-07	Acconsento	1	25	4	Studentessa	1	0	7	4	5	6	5	6	6	6	4	4	5	7	2	4	5	7	5	3	7	4	6	4	6	3	4	3	5	4	2	3	4	2	4	1	4	4	4	3	4	4	3	1
2023-10-07	Acconsento	2	31	2	libero professionista	1	0	7	7	4	7	7	7	7	7	4	6	3	4	6	6	6	6	6	6	4	3	5	2	3	5	4	4	3	1	5	3	4	2	3	5	3	4	5	3	3	4	4	3
2023-10-07	Acconsento	2	24	4	Studente	2	0	6	5	2	5	5	6	6	7	4	6	7	7	1	6	7	7	7	5	7	5	7	7	7	4	5	5	5	4	1	3	5	2	4	4	1	3	4	2	3	4	1	2
2023-10-07	Acconsento	2	31	2	libero professionista	1	0	7	4	5	7	7	7	7	7	5	4	5	7	2	6	3	7	6	5	7	7	7	5	7	2	5	3	5	4	1	5	5	1	2	1	2	1	4	2	2	4	2	1
2023-10-07	Acconsento	2	24	4	Studente	2	1	7	4	2	5	3	6	5	7	5	5	4	4	4	4	4	4	5	4	5	4	3	4	3	3	3	3	2	3	3	3	4	3	3	2	4	3	3	3	3	2	4	2
2023-10-08	Acconsento	1	21	3	Studentessa	1	0	7	2	7	7	7	7	5	7	5	5	3	4	6	6	7	5	5	2	3	6	6	5	6	3	4	5	4	4	1	4	4	3	3	4	3	3	5	2	4	3	3	2
2023-10-09	Acconsento	2	24	4	student	1	0	7	6	4	7	5	7	7	7	3	4	4	7	3	3	7	7	5	3	6	5	6	3	4	3	5	3	4	4	1	3	5	2	5	1	2	2	4	1	4	3	2	2
2023-10-10	Acconsento	2	25	4	Studentessa	1	0	7	5	6	7	7	7	7	7	6	4	7	6	2	6	6	6	6	2	6	6	6	5	6	5	4	4	5	3	2	4	4	2	5	4	5	2	3	1	5	3	2	3
2023-10-11	Acconsento	2	24	5	Stagista	2	0	7	5	6	7	6	7	7	7	6	6	5	4	5	6	5	6	4	3	5	5	5	6	5	4	3	3	4	4	2	4	4	2	3	4	3	4	4	4	4	4	4	3
2023-10-12	Acconsento	2	25	3	Studentessa	2	0	7	4	4	7	4	7	7	7	2	3	4	7	7	5	4	7	5	2	5	4	6	2	5	3	4	3	5	4	1	2	4	1	4	2	5	2	1	3	4	2	3	2
2023-10-13	Acconsento	2	76	4	Educatrice	1	1	6	3	4	6	4	6	6	5	3	5	3	7	6	6	7	7	6	2	7	7	7	4	1	5	5	5	2	4	1	4	2	2	5	5	4	3	1	4	2	1	4	5
2023-10-14	Acconsento	1	24	4	Studente	1	0	6	3	2	7	6	7	6	7	5	3	5	6	4	5	5	7	6	3	7	6	7	5	7	4	1	4	1	4	2	3	5	2	4	3	4	1	2	4	2	3	3	3
2023-10-15	Acconsento	1	25	4	Studente	1	0	7	5	1	7	2	7	5	7	5	6	5	4	4	5	5	5	5	3	5	5	5	6	6	4	2	3	2	4	1	2	5	2	4	5	4	5	4	3	3	4	3	3
2023-10-16	Acconsento	2	24	4	Assistenza Marketing	1	0	7	6	6	6	5	6	7	7	6	3	7	1	3	4	6	7	7	2	7	6	7	5	7	4	1	2	1	4	4	2	5	1	4	1	4	1	2	3	1	3	2	5
2023-10-17	Acconsento	2	24	3	studente e stagista marketing	1	0	6	4	3	7	5	7	7	6	6	7	5	7	3	7	7	7	6	7	7	7	7	7	3	4	3	1	1	4	1	5	5	1	5	2	1	4	4	4	5	3	1	5
2023-10-18	Acconsento	2	23	3	Stagista	1	0	7	4	5	6	5	6	6	6	4	4	1	4	4	4	4	7	7	4	4	4	4	7	4	3	3	3	5	3	1	3	3	3	3	3	3	3	3	3	3	3	3	3
2023-10-19	Acconsento	2	24	5	Studentessa	1	0	7	7	4	7	7	7	7	7	3	3	4	5	4	4	6	5	4	4	6	4	6	3	3	4	3	2	4	3	1	3	2	2	4	3	2	3	5	3	4	5	3	2
2023-10-20	Acconsento	2	78	3	Studente	2	0	6	5	2	5	5	6	6	7	3	2	5	7	2	3	7	7	7	4	7	3	7	1	5	3	4	2	5	5	1	4	3	1	4	3	2	2	5	2	2	4	3	1
2023-10-21	Acconsento	1	24	4	Studentessa	1	0	7	4	5	7	7	7	7	7	4	2	3	3	7	1	5	7	2	2	4	6	4	7	3	3	5	2	4	5	1	1	3	2	5	2	3	2	1	2	5	2	5	1
2023-10-22	Acconsento	2	23	4	Studentessa	2	1	7	4	2	5	3	6	5	7	6	6	5	7	4	5	7	7	5	5	7	5	7	3	5	3	2	3	4	3	1	4	4	3	4	3	2	2	4	3	3	4	3	2
2023-10-23	Acconsento	2	25	2	studente	1	0	7	2	7	7	7	7	5	7	5	4	3	6	6	5	5	7	5	3	6	6	4	1	6	3	4	2	5	3	1	2	5	1	4	1	3	3	4	2	4	2	4	1
2023-10-24	Acconsento	2	27	4	Risorse umane	1	1	7	5	6	6	6	6	7	7	4	4	6	5	4	5	6	6	6	2	6	5	6	4	6	4	4	2	4	3	4	4	4	2	4	2	3	1	5	1	4	4	3	3
2023-10-25	Acconsento	1	23	4	Tirocinante	1	0	7	6	4	7	5	7	7	7	4	7	5	7	1	7	6	7	7	7	7	7	7	7	7	5	5	2	5	5	1	5	4	3	5	1	4	4	5	5	5	5	5	5
2023-10-26	Acconsento	2	23	5	Studentessa	1	0	7	5	6	7	7	7	7	7	5	5	6	5	5	4	6	6	5	5	6	5	3	5	5	5	4	3	4	2	2	4	4	4	3	2	4	2	4	3	4	2	3	2
2023-10-27	Acconsento	2	25	3	studente	2	0	7	5	6	7	6	7	7	7	4	4	5	7	2	4	5	7	5	3	7	4	6	4	6	3	4	3	5	4	2	3	4	2	4	1	4	4	4	3	4	4	3	1
2023-10-28	Acconsento	2	77	5	Studentessa	1	0	7	3	6	5	5	7	7	7	4	6	3	4	6	6	6	6	6	6	4	3	5	2	3	5	4	4	3	1	5	3	4	2	3	5	3	4	5	3	3	4	4	3
2023-10-29	Acconsento	2	36	2	Data Analyst	1.5	0	7	3	2	7	6	7	7	7	4	6	7	7	1	6	7	7	7	5	7	5	7	7	7	4	5	5	5	4	1	3	5	2	4	4	1	3	4	2	3	4	1	2
2023-10-30	Acconsento	1	74	3	dipendente	1	0	6	3	3	6	6	7	6	7	5	6	5	6	3	6	7	6	7	3	6	6	4	6	5	4	4	3	5	4	2	4	4	3	4	4	4	2	5	2	2	4	4	4
2023-10-31	Acconsento	2	25	4	Tirocinante	2	1	6	5	6	4	6	4	7	7	6	5	6	7	1	6	7	6	6	1	5	4	7	7	4	4	3	2	5	3	1	3	4	2	4	3	4	4	5	1	2	2	3	4
2023-11-01	Acconsento	2	61	3	studente	1	0	6	5	5	6	5	5	5	6	5	4	5	2	4	5	6	6	6	2	6	6	6	5	5	3	4	2	4	4	1	3	4	1	5	1	3	3	2	2	2	2	4	2
2023-11-02	Acconsento	2	24	4	Inoccupata	1	0	5	6	3	6	6	6	6	7	6	6	6	6	2	6	6	6	6	2	6	6	1	7	5	4	1	1	1	5	4	2	4	5	4	1	4	5	2	2	2	2	5	2
2023-11-03	Acconsento	2	36	5	studentessa	2	1	7	5	3	7	6	7	7	7	5	7	5	7	6	6	6	7	7	5	4	6	6	4	5	3	4	4	4	2	1	2	4	3	4	1	3	1	5	5	4	3	3	2
2023-11-04	Acconsento	1	24	4	Studentessa	2	1	5	3	4	3	5	5	3	7	5	6	3	3	3	6	3	4	2	5	5	5	6	7	6	4	4	3	4	5	3	4	5	4	4	1	2	2	3	4	2	2	5	2
2023-11-05	Acconsento	1	23	4	studentessa	1	0	6	3	2	6	4	6	5	6	5	5	5	6	5	6	6	7	7	5	6	6	6	7	6	4	2	2	4	4	1	4	4	2	4	5	4	2	1	4	5	4	4	4
2023-11-06	Acconsento	1	24	3	Studentessa	2	1	7	5	4	6	6	6	7	7	7	7	6	6	2	7	6	6	6	6	6	6	7	4	7	5	3	3	4	5	3	5	3	4	5	4	2	4	5	3	4	5	4	4
2023-11-07	Acconsento	2	25	2	Impiegato	1	0	7	5	3	7	6	6	6	7	5	6	2	6	5	6	4	7	6	4	6	5	6	3	6	4	4	4	4	3	4	3	4	3	3	3	3	3	3	3	3	3	3	3
2023-11-08	Acconsento	2	25	4	Studentessa	1	0	7	7	2	6	5	7	7	7	7	6	2	4	7	5	7	7	6	2	5	5	7	2	7	3	5	4	5	2	1	3	5	2	5	1	4	3	5	3	2	5	3	4
2023-11-09	Acconsento	2	31	2	libero professionista	1	0	7	6	2	7	4	7	7	7	5	3	4	6	5	6	7	7	5	2	4	6	7	2	7	4	4	2	5	4	2	4	5	2	4	3	4	2	5	3	5	3	3	1
2023-11-10	Acconsento	1	24	4	Studente	1	0	5	4	1	6	1	7	5	7	6	6	6	1	7	6	6	7	7	3	3	4	1	6	6	4	2	3	3	5	4	5	5	3	4	4	3	3	5	3	4	5	5	2
2023-11-11	Acconsento	2	28	2	Studente	1	0	6	3	4	6	6	6	6	6	3	4	6	6	4	3	7	7	7	1	7	4	7	7	5	3	5	2	5	4	1	3	4	3	4	1	2	3	4	2	5	5	1	3
2023-11-12	Acconsento	2	64	6	Studente	1	0	6	4	5	5	6	5	6	4	4	4	4	6	3	4	4	5	4	4	6	5	4	5	6	4	3	3	2	3	2	3	3	2	4	2	2	2	4	2	4	4	3	1
2023-11-13	Acconsento	1	25	2	Studente	2	1	5	5	4	5	5	4	6	6	6	6	6	6	2	5	7	5	5	3	5	5	3	5	5	4	2	3	2	3	4	2	3	4	4	3	4	3	2	4	2	2	5	2
2023-11-14	Acconsento	2	25	5	Studente	1	1	7	5	6	6	6	7	6	6	6	6	7	7	2	7	7	7	7	6	6	6	7	6	6	5	5	1	5	4	3	5	5	2	4	5	1	4	5	4	4	5	2	5
2023-11-15	Acconsento	1	34	3	dipendente	2	0	7	4	4	7	4	7	7	7	4	4	1	4	4	4	4	7	7	4	4	4	4	7	4	3	3	3	5	3	1	3	3	3	3	3	3	3	3	3	3	3	3	3
2023-11-16	Acconsento	2	25	4	Tirocinante	1	1	6	3	4	6	4	6	6	5	3	3	4	5	4	4	6	5	4	4	6	4	6	3	3	4	3	2	4	3	1	3	2	2	4	3	2	3	5	3	4	5	3	2
2023-11-17	Acconsento	2	71	3	studente	1	0	6	3	2	7	6	7	6	7	3	2	5	7	2	3	7	7	7	4	7	3	7	1	5	3	4	2	5	5	1	4	3	1	4	3	2	2	5	2	2	4	3	1
2023-11-18	Acconsento	2	24	4	Inoccupata	1	0	7	5	1	7	2	7	5	7	4	2	3	3	7	1	5	7	2	2	4	6	4	7	3	3	5	2	4	5	1	1	3	2	5	2	3	2	1	2	5	2	5	1
			31.0647
[truncated: 158 more columns]
